# Supplementary material for: Nutraceutical Potential of Lentinula edodes’ Spent Mushroom Substrate: A Comprehensive Study on Phenolic Composition, Antioxidant Activity, and Antibacterial Effects
Source: J Fungi (Basel). 2023 Dec 15;9(12):1200. doi: 10.3390/jof9121200 (PMC10744564; doi:10.3390/jof9121200)
Supplement: Supplementary file 1 [file jof-09-01200-s001.zip]

Archive with 1 entries (1 files):
- jof-2685579-supplementary.pdf
